# Supplementary material for: Implementation and acceptability of strategies instituted for engaging men in family planning services in Kibaha district, Tanzania
Source: Reprod Health. 2016 Nov 21;13:138. doi: 10.1186/s12978-016-0253-6 (PMC5117686; doi:10.1186/s12978-016-0253-6)
Supplement: Additional file 1: — Dataset of Men's Interviews on Male Involvement in Family Planning Services. (XLSX 24 kb) [file 12978_2016_253_MOESM1_ESM.xlsx]

## Sheet: Sheet1
Dataset of Men's Interviews on Male Involvement in Family Planning Services
Questionairre number	Ward	Age in years	Education level	Occupation(1=peasant, 2=employed, 3=small business, 4=laborer)	Number of children	Ever invited to HF for FP services (1=Yes, 2=No)	How invited to HF (1=Verbal, 2=Partner notification card)	Response to invitation(1= visited HF, 2=Did not visit HF	Reason for not visiting HF	Ever heard of community health meeting(1=Yes, 2=No))	Ever attended meetings(1=Yes, 2=No)	Was FP an agenda in the meeting you attended(1=yes, 2=no)	Was there FP messages targeting men (1=Yes, 2=No)
7	MLANDIZI	31	4	1	1	2				2
155	MLANDIZI	23	1	4	3	2				2
128	MLANDIZI	25	4	3	1	2				2
150	MLANDIZI	37	5	4	3	2				2
13	MLANDIZI	32	5	1	4	2				2
147	MLANDIZI	29	4	4	4	2				2
144	MLANDIZI	40	1	1	4	2				2
151	MLANDIZI	40	3	3	3	2				2
72	MLANDIZI	30	4	4	4	2				1
61	MLANDIZI	42	3	3	7	2				1	2
79	MLANDIZI	28	2	4	1	2				2
158	MLANDIZI	47	1	1	4	2				2
229	MLANDIZI	30	3	2	2	2				2
124	MLANDIZI	36	3	1	2	2				2
102	MLANDIZI	36	3	1	3	2				2
238	MLANDIZI	29	3	2	1	2				2
292	SOGA	26	3	1	1	2				2
149	MLANDIZI	32	1	1	3	2				2
143	MLANDIZI	28	1	4	1	2				2
106	MLANDIZI	38	2	4	4	2				2
63	MLANDIZI	32	3	4	2	2				1	2
153	MLANDIZI	38	3	4	4	2				2
240	MLANDIZI	32	1	1	2	2				2
123	MLANDIZI	43	1	1	4	2				2
276	SOGA	34	3	1	2	2				1	2
138	MLANDIZI	39	4	2	4	2				2
75	MLANDIZI	36	3	4	3	1	1	1		2
232	MLANDIZI	22	1	4	2	2				2
114	MLANDIZI	33	3	2	3	2				2
120	MLANDIZI	56	3	4	6	2				2
227	MLANDIZI	30	3	1	2	2				2
76	MLANDIZI	42	1	1	5	2				2
130	MLANDIZI	52	3	3	3	2				2
115	MLANDIZI	34	1	1	5	2				2
156	MLANDIZI	25	1	1	6	2				2
141	MLANDIZI	22	2	1	1	2				2
121	MLANDIZI	51	2	1	5	2				2
152	MLANDIZI	25	1	1	2	2				2
157	MLANDIZI	19	1	1	1	2				2
116	MLANDIZI	24	4	4	1	2				2
20	MLANDIZI	34	1	4	2	2				2
234	MLANDIZI	24	3	1	2	2				2
129	MLANDIZI	31	2	1	5	2				2
233	MLANDIZI	24	1	4	1	2				2
119	MLANDIZI	44	3	4	5	2				2
249	SOGA	21	3	1	2	2				2
126	MLANDIZI	22	3	3	1	2				2
117	MLANDIZI	36	3	4	4	2				2
127	MLANDIZI	27	3	4	3	2				2
362	SOGA	36	4	4	5	2				2
89	MLANDIZI	21	3	3	2	2				1	2
73	MLANDIZI	34	3	4	3	2				2
59	MLANDIZI	27	5	4	1	2				2
277	SOGA	38	5	3	3	2				2
199	MLANDIZI	29	3	2	1	2				1	2
33	MLANDIZI	30	3	3	3	2				1	2
332	SOGA	45	3	1	3	2				1	2
337	SOGA	25	2	4	2	2				2
339	SOGA	52	3	1	4	2				1	2
266	SOGA	59	1	1	3	2				1	1	2
64	MLANDIZI	50	6	3	3	2				1	2
125	MLANDIZI	37	6	2	2	2				2
181	MLANDIZI	41	3	3	4	2				2
112	MLANDIZI	30	4	3	3	2				2
261	SOGA	44	3	1	4	2				1	1	2
175	MLANDIZI	33	3	1	2	2				2
77	SOGA	34	5	1	3	2				2
356	SOGA	33	2	1	4	2				2
317	SOGA	28	3	1	1	2				2
363	SOGA	41	3	1	3	1	1	2	I was away	1	2
212	MLANDIZI	37	3	4	4	2				2
142	MLANDIZI	28	6	2	1	1	1	1		2
239	MLANDIZI	25	1	4	3	2				2
45	MLANDIZI	56	5	1	5	1	1	1		2
273	SOGA	47	3	4	7	2				2
160	MLANDIZI	23	5	4	1	2				1	2
328	SOGA	40	3	1	5	1	2	1		1	1	1	1
47	MLANDIZI	30	3	4	1	2				2
90	MLANDIZI	22	3	2	2	2				1	2
260	SOGA	40	3	2	3	2				1	2
86	MLANDIZI	29	4	3	2	2				1	2
287	SOGA	22	3	1	2	2				2
334	SOGA	28	5	2	1	2				1	1	1	2
74	MLANDIZI	23	3	4	2	2				2
330	SOGA	55	3	1	4	2				2
53	MLANDIZI	50	1	4	3	2				2
43	MLANDIZI	50	2	1	6	2				1	2
322	SOGA	40	3	3	2	2				2
341	SOGA	35	3	1	4	2				2
327	SOGA	52	3	1	8	1	2	1		1	1	1	1
184	MLANDIZI	46	3	1	3	2				1	2
338	SOGA	28	3	2	1	2				2
307	SOGA	35	3	1	2	2				2
246	SOGA	45	3	1	4	2				2
270	SOGA	36	3	1	1	2				2
331	SOGA	43	3	1	4	2				1	2
80	MLANDIZI	27	3	3	2	1	1	1		2
326	SOGA	24	3	4	1	2				2
279	SOGA	30	3	1	2	2				2
336	SOGA	25	5	4	1	2				2
358	SOGA	49	3	1	1	2				2
216	MLANDIZI	38	5	3	4	2				1
44	MLANDIZI	28	5	2	1	1	1	1		1	2
242	SOGA	40	3	1	5	2				1	1	1	1
353	SOGA	43	3	3	3	2				1	1	2
162	MLANDIZI	49	3	1	4	2				2
28	MLANDIZI	25	3	2	1	2				2
304	SOGA	28	3	4	1	2				2
346	SOGA	33	3	3	2	2				2
202	MLANDIZI	31	3	2	2	2				2
95	MLANDIZI	30	3	1	1	2				2
38	MLANDIZI	35	2	4	2	2				1	1	2
163	MLANDIZI	44	3	3	6	2				2
357	SOGA	47	3	1	2	2				2
197	MLANDIZI	25	5	3	1	2				1	2
359	SOGA	42	3	1	2	2				2
172	MLANDIZI	30	3	3	2	2				2
321	SOGA	32	3	4	2	2				2
280	SOGA	56	5	1	6	2				1	2
294	SOGA	30	3	2	2	2				2
83	MLANDIZI	35	3	3	2	2				2
364	SOGA	60	2	1	4	2				2
290	SOGA	55	2	1	5	2				1	1	1	1
301	SOGA	20	3	4	2	2				2
274	SOGA	22	3	1	2	2				1	2
41	MLANDIZI	35	3	4	5	2				2
256	SOGA	39	3	2	4	2				2
310	SOGA	44	3	1	3	2				2
222	MLANDIZI	40	3	1	7	2				2
42	MLANDIZI	38	3	2	4	2				1	2
176	MLANDIZI	46	1	4	4	2				2
267	SOGA	38	3	1	5	2				1	2
217	MLANDIZI	20	5	4	1	2				1	2
311	SOGA	37	3	1	6	2				1	2
207	MLANDIZI	33	3	2	1	2				2
268	SOGA	42	3	2	4	2				1	1	2
196	MLANDIZI	25	5	3	1	2				1	2
314	SOGA	30	3	1	3	2				2
285	SOGA	35	3	1	3	2				1	2
291	SOGA	41	3	1	5	2				2
35	MLANDIZI	32	3	1	5	2				2
243	SOGA	43	3	2	5	1	2	1		2
289	SOGA	25	3	4	1	2				2
312	SOGA	47	5	1	3	2				1	1	2
182	MLANDIZI	26	3	3	2	2				1	1	2
323	SOGA	24	5	4	1	2				2
188	MLANDIZI	30	3	3	3	2				1	1	2
23	MLANDIZI	35	2	4	1	2				2
296	SOGA	48	3	1	2	2				2
284	SOGA	36	3	1	4	2				2
154	MLANDIZI	52	3	2	5	2				2
22	MLANDIZI	26	3	4	1	2				1	2
209	MLANDIZI	43	5	3	3	2				2
309	SOGA	29	3	1	2	2				1	1	1	2
271	SOGA	35	1	2	1	2				2
303	SOGA	39	3	1	5	2				2
315	SOGA	33	3	3	3	2				2
111	MLANDIZI	38	3	2	3	2				2	1	1	2
203	MLANDIZI	51	5	1	7	2				2
313	SOGA	38	3	1	3	2				1	2
230	MLANDIZI	33	6	2	3	1	1	2	I was away	2	2
286	SOGA	50	3	1	1	2				1	2
84	MLANDIZI	40	3	3	4	2				2
50	MLANDIZI	37	3	3	3	2				2
351	SOGA	30	3	1	6	2				1	2
177	MLANDIZI	28	3	3	2	2				2
180	MLANDIZI	44	3	3	4	2				1	2
324	SOGA	31	3	4	2	2				2
236	MLANDIZI	37	3	3	5	2				2
352	SOGA	23	3	1	1	2				1	2
348	SOGA	30	1	1	2	2				2
305	SOGA	25	3	1	4	2				1	1	2
224	MLANDIZI	44	3	1	5	2				1	2
148	MLANDIZI	42	4	4	5	1	1	2	I was away	2
288	SOGA	18	3	1	1	2				2
278	SOGA	45	3	1	2	1	2	2	I was busy	1	2
223	MLANDIZI	54	3	1	8	2				1	2
345	SOGA	58	1	1	5	2				1	1	2
247	SOGA	35	3	1	4	2				2
39	MLANDIZI	30	5	3	2	2				2
293	SOGA	35	3	1	2	2				2
30	MLANDIZI	49	3	4	6	2				1	2
235	MLANDIZI	30	6	2	4	2				1	1	1	1
189	MLANDIZI	34	1	1	1	2				2
88	MLANDIZI	32	3	2	1	2				2
318	SOGA	30	4	2	2	2				2
365	SOGA	39	3	3	3	2				2
170	MLANDIZI	34	5	4	1	1	1	2	I was busy	1	2
187	MLANDIZI	29	3	3	1	2				2
192	MLANDIZI	34	3	3	2	2				2
179	MLANDIZI	35	3	3	3	2				2
34	MLANDIZI	36	3	3	4	2				1	2
161	MLANDIZI	21	5	4	1	2				2
320	SOGA	24	3	3	1	2				2
40	MLANDIZI	29	5	4	1	2				1	2
183	MLANDIZI	33	6	2	1	2				2
201	MLANDIZI	29	6	2	1	2				2
49	MLANDIZI	40	3	3	3	2				1	2
237	MLANDIZI	26	2	4	3	2				2
283	SOGA	40	3	1	3	2				2
146	MLANDIZI	32	1	2	3	2				2
48	MLANDIZI	33	4	2	2	2				2
82	MLANDIZI	22	5	3	1	2				2
264	SOGA	41	5	3	5	2				2
185	MLANDIZI	46	3	2	5	2				2
178	MLANDIZI	45	2	1	3	2				1	2
218	MLANDIZI	36	5	4	2	2				1	2
168	MLANDIZI	37	3	3	2	2				2
228	MLANDIZI	38	3	4	3	1	2	2	I was busy	1	2
93	MLANDIZI	39	5	3	5	1	1	1		2
92	MLANDIZI	42	5	3	3	2				2
52	MLANDIZI	23	3	4	2	2				2
91	MLANDIZI	26	5	3	1	2				2
140	MLANDIZI	37	3	4	2	2				1	2
31	MLANDIZI	20	2	4	1	2				2
333	SOGA	51	3	1	6	2				1	1	2
71	MLANDIZI	27	2	1	2	1	1	1		2
210	MLANDIZI	31	4	3	1	2				1	2
215	MLANDIZI	28	3	3	1	2				2
37	MLANDIZI	29	3	3	3	2				2
85	MLANDIZI	29	4	2	2	2				1	2
329	SOGA	37	3	1	3	2				2
208	MLANDIZI	47	5	2	2	2				1	1	2
299	SOGA	36	4	2	4	2				2
231	MLANDIZI	24	1	4	2	2				2
253	SOGA	49	3	1	2	2				2
206	MLANDIZI	28	5	3	1	2				1	1	1	1
269	SOGA	38	3	1	1	2				2
257	SOGA	29	3	3	3	1	2	1		2
325	SOGA	30	3	3	1	2				1	2
110	MLANDIZI	44	3	1	3	2				2
308	SOGA	36	3	2	2	2				2
190	MLANDIZI	57	3	1	8	2				1	1	2
275	SOGA	30	3	1	2	2				2
350	SOGA	34	3	1	3	2				1	2
195	MLANDIZI	35	3	2	6	2				1	1	2
361	SOGA	23	5	4	1	2				1	1	2
36	MLANDIZI	32	2	3	1	2				2
32	MLANDIZI	22	3	3	1	2				2
136	MLANDIZI	26	3	4	1	2				2
306	SOGA	37	3	3	3	2				2
205	MLANDIZI	35	3	2	3	2				2
360	SOGA	21	3	1	2	2				1	2
133	MLANDIZI	28	5	2	2	2				2
213	MLANDIZI	33	3	2	2	2				1	2
46	MLANDIZI	42	3	3	3	2				1	1	2
355	SOGA	28	3	1	4	2				1	2
220	MLANDIZI	32	5	3	1	2				2
191	MLANDIZI	31	4	4	3	2				1	2
258	SOGA	58	4	2	2	2				1	2
19	MLANDIZI	53	3	1	2	2				2
263	SOGA	52	3	3	1	1	1	1		1	1	2
78	MLANDIZI	30	3	4	1	2				2
221	MLANDIZI	36	3	4	4	2				2
265	SOGA	25	3	4	1	2				2
244	SOGA	42	3	1	2	2				1	2
214	MLANDIZI	23	3	3	1	2				2
58	MLANDIZI	47	3	2	3	2				1	2
96	MLANDIZI	28	3	4	1	2				2
335	SOGA	26	5	1	2	2				1	2
259	SOGA	35	3	4	1	2				2
226	MLANDIZI	28	3	1	1	2				1	2
29	MLANDIZI	30	3	3	1	2				2
319	SOGA	37	3	4	3	2				2
225	MLANDIZI	39	1	1	1	2				1	2
248	SOGA	36	3	2	1	2				2
27	MLANDIZI	32	5	3	2	1	1	2	I was busy	2
174	MLANDIZI	29	5	3	1	2				1	2
94	MLANDIZI	30	3	1	3	2				1	2
118	MLANDIZI	26	2	4	2	2				2
211	MLANDIZI	40	3	1	4	2				1	2
204	MLANDIZI	34	3	2	2	2				1	2
24	MLANDIZI	33	3	2	1	1	1	1		1	1	2
25	MLANDIZI	32	3	4	3	2				2	2
250	SOGA	42	1	2	4	2				1	1	1	2
300	SOGA	34	3	2	1	2				2
14	MLANDIZI	35	1	1	2	2				2
349	SOGA	30	3	1	2	2				2
255	SOGA	38	3	1	2	2				1	2
282	SOGA	27	3	4	1	1	1	1		1	2
169	MLANDIZI	30	3	4	2	1	2	1		2
272	SOGA	38	3	1	2	2				2
171	MLANDIZI	46	1	3	2	2				2
186	MLANDIZI	30	3	3	1	2				2
219	MLANDIZI	30	5	3	1	2				1	2
66	MLANDIZI	37	3	1	3	2				2
165	MLANDIZI	35	3	4	3	2				2
343	SOGA	27	3	1	3	1	1	1		1	2
159	MLANDIZI	28	6	2	2	1	1	1		2
65	MLANDIZI	45	3	1	4	2				2
97	MLANDIZI	38	3	2	4	2				1	2
145	MLANDIZI	42	3	1	4	2				2
5	MLANDIZI	54	3	1	6	2				1	1	1	1
60	MLANDIZI	44	3	4	4	2				2
245	SOGA	55	3	1	2	2				1	1	2
166	MLANDIZI	40	3	4	4	2				1	1	1	2
251	SOGA	34	5	3	2	2				2
99	MLANDIZI	55	3	1	4	2				2
81	MLANDIZI	24	3	3	1	1	1	2	I was busy	2
302	SOGA	25	3	4	1	2				2
113	MLANDIZI	32	3	3	3	2				2
87	MLANDIZI	41	3	2	3	2				1	2
139	MLANDIZI	51	3	1	4	2				2
132	MLANDIZI	40	3	2	3	2				1	2
198	MLANDIZI	40	3	3	3	2				2
354	SOGA	45	3	1	5	2				1	2
21	MLANDIZI	28	4	4	1	1	1	1		2
12	MLANDIZI	33	3	4	7	2				2
135	MLANDIZI	39	3	1	5	2				2
55	MLANDIZI	45	3	1	7	2				1	2
254	SOGA	45	4	2	8	2				2
26	MLANDIZI	25	3	4	1	2				2
122	MLANDIZI	49	3	1	4	2				2
281	SOGA	20	3	1	1	2				2
100	MLANDIZI	35	3	1	2	2				2
67	MLANDIZI	53	3	4	5	2				2
173	MLANDIZI	22	3	3	1	2				1	2
68	MLANDIZI	30	3	1	3	2				2
344	SOGA	31	2	2	1	2				2
109	MLANDIZI	38	3	2	1	2				2
98	MLANDIZI	35	3	2	1	2				2
17	MLANDIZI	24	4	4	3	1	1	1		2
108	MLANDIZI	33	3	2	1	2				1
340	SOGA	32	3	1	2	2				2
54	MLANDIZI	37	3	4	3	2				2
347	SOGA	23	3	1	1	2				2
8	MLANDIZI	30	3	1	2	2				1	1	1	1
51	MLANDIZI	54	3	1	4	2				1	1	1	1
262	SOGA	30	2	1	5	2				1	2
15	MLANDIZI	46	3	1	4	2				2
57	MLANDIZI	34	3	1	3	2				2
167	MLANDIZI	36	3	3	2	1	2	1		1	2
6	MLANDIZI	54	3	1	6	2				1	2
9	MLANDIZI	28	5	4	1	2				2
131	MLANDIZI	20	1	1	2	2				2
295	SOGA	26	4	1	1	2				2
134	MLANDIZI	29	3	1	2	2				2
101	MLANDIZI	55	3	1	7	2				2
11	MLANDIZI	48	3	1	3	2				2
104	MLANDIZI	49	3	1	3	2				2
107	MLANDIZI	59	3	1	3	2				2
193	MLANDIZI	26	3	1	1	2				2
70	MLANDIZI	34	4	1	3	1	1	2	I was busy	2
241	SOGA	27	3	1	2	2				2
1	MLANDIZI	25	3	1	1	2				2
342	SOGA	22	5	4	1	2				2
105	MLANDIZI	54	5	1	3	2				1	1	2
298	SOGA	29	3	4	1	2				2
3	MLANDIZI	45	3	1	1	2				1	2
137	MLANDIZI	38	6	2	2	2				2
69	MLANDIZI	50	3	1	6	1	1	1		2
18	MLANDIZI	51	2	1	3	1	1	1		2
4	MLANDIZI	35	3	1	2	2				1	2
62	MLANDIZI	38	3	4	5	2				2
252	SOGA	31	3	1	2	2				2
164	MLANDIZI	20	3	4	2	2				1	2
2	MLANDIZI	45	3	1	2	2				2	2
297	SOGA	34	3	4	2	2				2
56	MLANDIZI	37	3	1	5	2				2
194	MLANDIZI	42	3	1	1	2				2
200	MLANDIZI	38	3	3	4	2				1	2
316	SOGA	42	3	1	6	2				1
10	MLANDIZI	41	1	1	6	2				2
16	MLANDIZI	28	3	1	1	2				2
103	MLANDIZI	32	5	3	1	2				2
